# Supplementary material for: Molting Alters the Microbiome, Immune Response, and Digestive Enzyme Activity in Mud Crab (Scylla paramamosain)
Source: mSystems. 2021 Oct 12;6(5):e00917-21. doi: 10.1128/mSystems.00917-21 (PMC8510556; doi:10.1128/mSystems.00917-21)
Supplement: TABLE S3 [file msystems.00917-21-st003.xlsx]

## Sheet: Table S3
Table S3. Metastat analysis of the relative abundances of microorganisms in tissues at genus level. ND, not detected. NA, not applicable.
Taxonomy at genus level		Ds			0 d			15d		P1-value (Ds vs.0d)	Q1-value (Ds vs.0d)	P2-value (15d vs.0d)	Q2-value (15d vs.0d)
A. Gill	Mean	Variance	SD	Mean	Variance	SD	Mean	Variance	SD	P1	Q1	P2	Q2
Unclassified Rhodobacterales	0.237852	0.00620548	0.0454807	0.00209521	2.37828e-06	0.00089037	0.0640926	0.00184572	0.0248041	0.00460889	0.181997	0.0216235	0.206414
Unclassified Saprospiraceae	0.196924	0.0140689	0.0684808	0.00122329	1.27475e-06	0.000651856	0.0501288	0.000343973	0.0107078	0.0159289	0.199064	0.00512146	0.184837
Unclassified Rhodobacteraceae	0.112269	0.00629819	0.0458192	0.00204315	1.13605e-06	0.000615371	0.0661617	0.00156191	0.0228175	0.0235378	0.210389	0.017251	0.198698
Vibrio	0.0255329	0.000384304	0.0113182	0.00249863	7.13483e-06	0.00154217	0.00950001	4.5925e-05	0.00391259	0.0339956	0.232629	0.09717	0.479897
Unclassified Saprospirales	0.022748	0.000159337	0.00728782	0.000130137	6.60492e-09	4.69216e-05	0.00776919	8.41106e-05	0.00529498	0.0133467	0.196579	0.15398	0.607094
Unclassified Flavobacteriales	0.0201973	0.000216521	0.00849551	9.1096e-05	9.65334e-09	5.67255e-05	0.00827672	3.43405e-06	0.0010699	0.0251911	0.210389	0.00204049	0.157185
Unclassified Flavobacteriaceae	0.018063	8.2221e-06	0.00165551	0.00055959	2.35237e-07	0.000280022	0.048346	0.000823215	0.0165652	0.00128889	0.175501	0.0166113	0.198698
Tenacibaculum	0.0146665	8.19604e-05	0.00522687	0	0	0	0.0128836	5.67296e-05	0.00434855	0.0171956	0.200076	0.0148785	0.198698
Flavobacterium	0.0114391	7.75671e-06	0.00160797	0.000299315	6.75734e-08	0.000150081	0.00124932	7.86493e-07	0.00051202	0.00254222	0.181997	0.0789393	0.425709
Unclassified Phyllobacteriaceae	0.00792535	1.0732e-05	0.00189138	0.00295411	2.68769e-07	0.000299315	0.0777439	0.000968061	0.0179635	0.0196756	0.201314	0.00625911	0.198698
Halomonas	0.0932433	0.00262457	0.029578	0.933344	0.000752534	0.0158381	0.382851	0.00954852	0.0564167	0.000462222	0.175501	0.000639676	0.100041
Devosia	0.00135343	8.78454e-07	0.000541127	0.00515343	2.43874e-06	0.000901617	0.00253767	1.15383e-06	0.000620169	0.0108667	0.196579	0.0237976	0.206414
Corynebacterium	0	0	0	0.000195206	4.57263e-09	3.90411e-05	2.60274e-05	2.03228e-09	2.60274e-05	0.00543556	0.181997	0.00876923	0.198698
Propionibacterium	0	0	0	9.1096e-05	3.55649e-09	3.44311e-05	0	0	0	0.0184356	0.200076	0.0182105	0.198698
Unclassified S24-7	0	0	0	0.000169178	2.1847e-08	8.53366e-05	0	0	0	0.0399422	0.261465	0.03983	0.263203
B. Subcuticular epidermis	Mean	Variance	SD	Mean	Variance	SD	Mean	Variance	SD	P1	Q1	P2	Q2
Pseudoalteromonas	0.00475001	1.01243e-05	0.00183706	0.000377398	2.1847e-08	8.53366e-05	0.000377398	2.03228e-09	2.60274e-05	0.018522	0.750077	0.976453	1
Unclassified Flavobacteriales	0.00105411	7.24e-07	0.000491257	3.90411e-05	4.57263e-09	3.90411e-05	0.00145754	6.84879e-07	0.0004778	0.0230585	0.750077	0.0126475	0.868218
Unclassified Alteromonadales	0.000442466	1.54453e-07	0.000226902	0	0	0	0.000117123	1.06695e-08	5.96363e-05	0.0357366	0.750077	0.0376906	0.964056
Alteromonas	0.000377398	4.62344e-08	0.000124143	3.90411e-05	4.57263e-09	3.90411e-05	0	0	0	0.0144195	0.750077	0.252784	0.964056
Pseudidiomarina	0.000286302	6.75734e-08	0.000150081	0	0	0	ND	ND	ND	0.0474537	0.750077	NA	NA
Leadbetterella	0.000234247	1.98147e-08	8.12706e-05	3.90411e-05	4.57263e-09	3.90411e-05	0.000403425	2.07801e-07	0.000263186	0.0201366	0.750077	0.174065	0.964056
C111_unclassified	0.000182192	6.60492e-09	4.69216e-05	0	0	0	2.60274e-05	2.03228e-09	2.60274e-05	0.0063561	0.691739	0.499997	1
Methyloversatilis	0.000156165	1.98147e-08	8.12706e-05	0	0	0	0.000494521	8.28155e-08	0.000166148	0.0423951	0.750077	0.0120216	0.868218
Unclassified Erythrobacteraceae	0.000143151	2.03228e-09	2.60274e-05	0	0	0	0.000208219	4.62344e-08	0.000124143	0.00225854	0.491597	0.0946978	0.964056
Marinobacterium	0.000143151	1.57502e-08	7.24573e-05	0	0	0	ND	ND	ND	0.0331902	0.750077	NA	NA
Pseudomonas	0.000117123	6.09685e-09	4.50808e-05	0	0	0	7.80823e-05	6.09685e-09	4.50808e-05	0.0153268	0.750077	0.0715468	0.964056
Unclassified Aeromonadaceae	9.1096e-05	5.0807e-10	1.30137e-05	0	0	0	2.60274e-05	2.03228e-09	2.60274e-05	0.00136098	0.491597	0.499997	1
Gramella	7.80823e-05	4.57263e-09	3.90411e-05	0	0	0	ND	ND	ND	0.0255512	0.750077	NA	NA
Unclassified OPB56	5.20549e-05	5.0807e-10	1.30137e-05	0	0	0	ND	ND	ND	0.00386341	0.560612	NA	NA
Unclassified Spirochaetes	5.20549e-05	2.03228e-09	2.60274e-05	0	0	0	ND	ND	ND	0.0255512	0.750077	NA	NA
Yersinia	5.20549e-05	3.55649e-09	3.44311e-05	0.000143151	5.0807e-10	1.30137e-05	0	0	0	0.0162244	0.750077	0	0
C. Midgut	Mean	Variance	SD	Mean	Variance	SD	Mean	Variance	SD	P1	Q1	P2	Q2
Unclassified Mollicutes	0.376851	0.0371763	0.11132	0.0019911	1.0985e-05	0.00191355	0.317548	0.0158804	0.0727562	0.00615172	0.886281	0.00364754	0.37002
Photobacterium	0.0591734	0.000467967	0.0124896	0.00115822	3.8903e-06	0.00113876	0.20861	0.00021246	0.00841547	0.00381379	0.886281	0.000754098	0.229496
Unclassified Enterobacteriaceae	0.00567398	1.4764e-05	0.00221841	0.000169178	9.65334e-09	5.67255e-05	0.000299315	2.68769e-07	0.000299315	0.0131448	0.886281	0.91873	1
Flavobacterium	0.000442466	2.64197e-08	9.38432e-05	7.80823e-05	1.82905e-08	7.80823e-05	0	0	0	0.00966897	0.886281	0.22882	0.765241
Paracoccus	0.00114521	2.68769e-07	0.000299315	5.20549e-05	8.12913e-09	5.20549e-05	0.00010411	3.25165e-08	0.00010411	0.0045931	0.886281	0.89523	1
Unclassified Rhodobacteraceae	0.000871919	2.35237e-07	0.000280022	1.30137e-05	5.0807e-10	1.30137e-05	0.000221233	2.48955e-08	9.1096e-05	0.00763448	0.886281	0.0141148	0.600181
Unclassified Flavobacteriaceae	0.000429453	1.02122e-07	0.000184501	0	0	0	1.30137e-05	5.0807e-10	1.30137e-05	0.0139241	0.886281	1	1
Rhodobacter	0.000208219	2.48955e-08	9.1096e-05	0	0	0	ND	ND	ND	0.0162138	0.886281	NA	NA
Erythrobacter	0.000429453	1.41752e-07	0.000217372	0	0	0	9.1096e-05	9.65334e-09	5.67255e-05	0.029469	1	0.0667869	0.765241
Unclassified Chromatiales	6.50686e-05	3.55649e-09	3.44311e-05	0	0	0	ND	ND	ND	0.0302483	1	NA	NA
Oscillospira	0.000195206	3.20084e-08	0.000103293	0	0	0	ND	ND	ND	0.0359931	1	NA	NA
Unclassified SB-1	0.000169178	2.48955e-08	9.1096e-05	0	0	0	ND	ND	ND	0.0422345	1	NA	NA
Unclassified Alphaproteobacteria	0.00413836	1.08387e-05	0.00190076	0.154134	0.0210241	0.083714	0.0248822	0.00154702	0.0227084	0.0473448	1	0.0840164	0.765241
Nesterenkonia	0.0080685	2.03487e-05	0.0026044	0.017087	2.56408e-05	0.00292351	0.0019911	2.12323e-06	0.000841274	0.0147034	0.886281	0.00257377	0.37002
Bradyrhizobium	0	0	0	0.00010411	8.12913e-09	5.20549e-05	0	0	0	0.0215172	1	0.0197213	0.600181
D. Hemolymph	Mean	Variance	SD	Mean	Variance	SD	Mean	Variance	SD	P1	q1	P2	q2
Halomonas	0.273796	0.0197096	0.0810547	0.0586138	0.000708265	0.0153652	0.277387	0.0521824	0.131887	0.0157381	0.0871276	0.0388394	0.23657
Devosia	0.038859	3.08963e-05	0.00320917	0.0204966	7.05207e-05	0.00484839	0.0785508	0.00367507	0.0350003	0.010869	0.0687681	0.0395766	0.23657
Unclassified Enterobacteriaceae	0.00736576	1.88794e-05	0.00250861	0.00212124	5.21788e-07	0.000417048	0.00514042	2.59639e-05	0.00294188	0.0217381	0.106973	0.134445	0.23657
Photobacterium	0.0101897	9.88299e-06	0.00181503	0	0	0	0.000143151	6.14765e-08	0.000143151	0.00127381	0.0564155	0.767423	0.895159
Unclassified Aeromonadaceae	0.0100336	1.1555e-05	0.00196257	0	0	0	0.00163973	8.06613e-06	0.00163973	0.00266667	0.0590517	0.139686	0.23657
Shewanella	0.00735275	4.55866e-05	0.00389815	0	0	0	0.00010411	3.25165e-08	0.00010411	0.0323333	0.130182	0.190781	0.23657
Escherichia	0.404154	0.000668164	0.0149239	0.63883	0.0101924	0.0582877	0.00279795	2.34856e-05	0.00279795	0.0082381	0.0608092	0	0
Acinetobacter	0.055009	0.00096458	0.0179312	0.124502	0.00340735	0.0337014	0.0271076	7.90461e-05	0.0051331	0.0419643	0.142605	0.00646715	0.141659
Pseudomonas	0.0152911	0.000122873	0.00639983	0.0549309	7.57701e-05	0.0050256	0.00378699	3.17996e-05	0.00325574	0.00405952	0.0599304	0.000737226	0.0507362
Flavobacterium	0.00109315	2.7634e-06	0.000959756	0.0165665	4.41325e-05	0.00383547	0	0	0	0.00684524	0.0606334	0.00147445	0.0676483
Delftia	0	0	0	0.00745686	1.08844e-05	0.00190477	0.00122329	4.48931e-06	0.00122329	0.00545238	0.0603698	0.00720438	0.141659
Unclassified Phyllobacteriaceae	0.00010411	5.0807e-10	1.30137e-05	0.00261576	5.63958e-06	0.00137108	0.0105671	0.00012138	0.00636081	0.0393333	0.142605	0.0901971	0.23657
Marinomonas	0	0	0	0.000390411	1.1584e-07	0.000196503	0	0	0	0.02525	0.111829	0.0186277	0.23657
E. Hepatopancreas	Mean	Variance	SD	Mean	Variance	SD	Mean	Variance	SD	P1	q1	P2	q2
Halomonas	0.93242	0.000212323	0.00841274	0.288644	0.0545751	0.134877	0.957966	8.0296e-05	0.00517352	0.00134722	0.172157	0.00318033	0.246955
Sphingomonas	0.000871919	3.99851e-07	0.000365081	0	0	0	0.0006637	1.82905e-08	7.80823e-05	0.0137083	0.389276	0	0
Unclassified S24-7	0.00045548	5.69039e-08	0.000137724	0	0	0	9.1096e-05	2.48955e-08	9.1096e-05	0.00544444	0.346681	0.245328	1
Mycoplasma	0.000273288	2.43874e-08	9.01617e-05	0	0	0	0.000234247	5.63958e-08	0.000137108	0.00679167	0.346681	0.0650984	1
Stenotrophomonas	0.000260274	5.23313e-08	0.000132075	0	0	0	0.00010411	3.25165e-08	0.00010411	0.0232361	0.593853	0.245328	1
Streptococcus	0.000169178	1.4226e-08	6.88621e-05	0	0	0	2.60274e-05	2.03228e-09	2.60274e-05	0.0110139	0.389276	0.499997	1
Lactobacillus	0.00010411	9.65334e-09	5.67255e-05	0	0	0	ND	ND	ND	0.0400417	0.852799	NA	NA
Serratia	6.50686e-05	5.0807e-10	1.30137e-05	0	0	0	6.50686e-05	6.60492e-09	4.69216e-05	0	0	0.0892295	1
Enhydrobacter	6.50686e-05	2.03228e-09	2.60274e-05	0	0	0	0.000182192	3.55649e-09	3.44311e-05	0.00813889	0.346681	0.00159016	0.185216
Bradyrhizobium	6.50686e-05	3.55649e-09	3.44311e-05	0	0	0	0.00010411	3.25165e-08	0.00010411	0.0302222	0.702182	0.245328	1
Veillonella	5.20549e-05	5.0807e-10	1.30137e-05	0	0	0	ND	ND	ND	0.00269444	0.229543	NA	NA
Devosia	0.00347466	3.21609e-07	0.000327418	0.13844	0.00933139	0.0557715	0.00511439	1.60195e-06	0.000730741	0.0123611	0.389276	0.0113607	0.529298
Unclassified Pseudomonadaceae	0.000117123	4.57263e-09	3.90411e-05	0.00305822	8.34099e-06	0.00166743	3.90411e-05	4.57263e-09	3.90411e-05	0.049625	0.883858	0.0308525	0.727498
