# Supplementary material for: Molting Alters the Microbiome, Immune Response, and Digestive Enzyme Activity in Mud Crab (Scylla paramamosain)
Source: mSystems. 2021 Oct 12;6(5):e00917-21. doi: 10.1128/mSystems.00917-21 (PMC8510556; doi:10.1128/mSystems.00917-21)
Supplement: TABLE S4 [file msystems.00917-21-st004.xlsx]

## Sheet: Table S4
Table S4. Microbial community compositions in different crab tissues in a molt cycle. Detailed values for Figure 6.
Taxon	GDs-1	GDs-2	GDs-3	G0-1	G0-2	G0-3	G3-1	G3-2	G3-3	G6-1	G6-2	G6-3	G15-1	G15-2	G15-3	HDs-3	HDs-1	HDs-2	H0-1	H0-2	H0-3	H3-1	H3-2	H3-3	H6-1	H6-2	H6-3	H15-1	H15-2	H15-3	HemoDs-1	HemoDs-2	HemoDs-3	Hemo0-1	Hemo0-2	Hemo0-3	Hemo3-1	Hemo3-2	Hemo3-3	Hemo6-1	Hemo6-2	Hemo6-3	Hemo15-1	Hemo15-2	Hemo15-3	MiDs-1	MiDs-2	MiDs-3	Mi0-1
Escherichia	0	0.011712	3.30679	0.019521	0.015616	0.081986	0	0	0.245959	0.003904	0	14.3984	0.003904	0.054658	1.88959	0	0.019521	0.007808	0	0.409932	0.011712	0	0	0.015616	0	0	0	0	0	0.019521	40.2085	37.9402	43.0975	70.3873	69.0091	52.2527	47.5951	47.3608	62.7001	32.3807	63.0241	26.5714	0	0.839385	0	0.031233	0	6.31295	0.039041
Halomonas	4.56391	8.66323	14.7458	94.3507	90.228	95.4244	63.1217	17.8223	80.7879	25.5368	17.9394	9.05755	39.3613	28.0198	47.474	94.9207	92.305	92.5002	20.6137	55.2315	10.748	79.5229	68.7983	87.8074	83.2123	83.2982	84.2977	95.2331	95.3268	96.8299	30.7371	39.4355	11.9661	7.81604	2.83048	6.93761	20.9065	6.84782	7.10939	6.90247	15.3276	17.4124	19.8095	9.91645	53.4903	50.8823	18.0878	41.7701	61.3688
Acinetobacter	0.027329	0.007808	0.023425	0.007808	0.007808	0.062466	0.027329	0.035137	0.054658	0.003904	0	0	0.097603	0	0.007808	0.054658	0.179589	0.015616	11.8685	7.29289	48.3993	0.007808	0.015616	0.007808	0.011712	0.007808	0.007808	0.007808	0.070274	0.023425	8.59686	2.38541	5.52042	6.51597	12.6493	18.1854	23.7214	31.8849	11.1462	32.1192	3.30679	8.31577	2.31904	3.72843	2.0848	0.046849	0	0.003904	0.039041
Devosia	0.242055	0.097603	0.06637	0.359179	0.671508	0.515343	0.285	0.105411	0.538768	0.113219	0.097603	1.43281	0.148356	0.363083	0.249863	0.292809	0.406028	0.343562	9.09659	24.959	7.47638	0.61685	0.374795	0.242055	11.1619	9.44405	0.925275	0.648083	0.39822	0.488014	3.25213	4.29062	4.11494	2.69774	1.10096	2.35028	2.28	1.16733	2.61576	2.17459	2.77192	7.33193	6.66042	2.47911	14.4257	0.226439	0.113219	0.175685	0.277192
Vibrio	4.56781	2.44007	0.651987	0.542672	0.187398	0.019521	0.179589	4.46631	0.304521	0.519247	0.366987	0.847193	1.16343	1.49528	0.191302	0	0	0.003904	0	0	0	0.698837	0	0	0.019521	0	0	0.015616	0.488014	0.003904	6.72679	0	0	0.710549	0.050753	0.730069	0.003904	0.007808	0	6.63699	0	0	0	0.13274	0	2.77973	3.24432	0.050753	1.44062
Pseudomonas	0	0	0.011712	0	0.023425	0	0	0.011712	0	0.007808	0	0.003904	0	0.007808	0.019521	0.007808	0	0	0.003904	0	0	0.011712	0	0.003904	0.007808	0.003904	0	0.003904	0	0.003904	0.249863	2.13165	2.20582	4.53658	5.70391	6.23878	0.437261	1.12438	5.90302	0.706645	3.91583	0	0.109315	1.02678	0	0.019521	0	0.003904	0.027329
Unclassified Pseudomonadaceae	0	0.039041	0.003904	0	0.023425	0	0	0	0.015616	0.007808	0	0	0	0	0	0.007808	0.019521	0.007808	0.343562	0.573905	0	0	0	0.007808	0.019521	0.039041	0	0	0	0.011712	2.38932	0	1.27274	0.706645	0.511439	0.433357	0.050753	4.32966	0.81596	0.866714	0.413836	0	0	0.007808	0.808152	0.019521	0.003904	0	0.015616
Unclassified Comamonadaceae	0.007808	0.015616	0.011712	0.206918	0.06637	0.042945	0.011712	0.039041	0.007808	0.261576	0.109315	0	0.007808	0	0.046849	0.023425	0.175685	0.023425	0.019521	0.316233	0.003904	0.792535	0.007808	0.011712	0.019521	0.042945	0.023425	0.491918	0.015616	0.121028	0.320137	2.71336	0.53096	0.163973	0.242055	0.078082	1.37425	1.67096	0	1.75685	0.355274	0	0.538768	0.124932	0	0.160069	0.003904	0.019521	0.042945
Unclassified Sphingomonadaceae	0.144452	0.058562	0.093699	0	0	0	0.011712	0.015616	0.081986	0.054658	0.070274	0.035137	0.843289	2.87733	0.394316	0	0	0	0	0	0	0	0.031233	0	0	0	0	0	0	0	0	0	3.06473	0	0	0	0	0	0	0	0	0	0	0.027329	0	0.019521	0.003904	0.003904	0
Photobacterium	0.117123	0.21863	0.023425	0	0	0	0	0.003904	0	0	0.019521	0.097603	0.156165	0.089795	0.027329	0	0	0	0	0.003904	0	0	0.062466	0	0	0	0	0	0	0	0.675412	1.08925	1.29226	0	0	0	0	0	0	0.605138	0	0	0	0.042945	0	3.81432	5.80152	8.13618	0
Nesterenkonia	0.179589	0.21863	0.097603	1.98329	5.3096	0.648083	11.5601	0.573905	0.792535	0.632467	0.206918	0.105411	2.7563	3.5137	0.472398	3.63473	2.43617	1.98329	0.558288	2.43226	3.12329	2.23315	26.4191	0.456781	1.0463	1.08534	5.37987	0.757398	0.651987	0.890138	0.035137	1.18295	0.097603	0.054658	0.242055	0.277192	0.078082	0.007808	0.972125	0.636371	0.292809	6.14508	0.714453	0.242055	1.81151	1.26493	0.792535	0.363083	2.17069
Cloacibacterium	0	0	0	0	0.031233	0.007808	0	0	0	0	0.003904	0	0.003904	0	0	0	0	0	0.183493	1.06973	0	0	0	0.003904	0.031233	0	0	0	0	0	0.527056	0	0.433357	0.06637	0.413836	3.19357	0	0.890138	0.515343	3.42391	1.5148	0	0	0	0.425549	0.003904	0	0	0
Flavobacterium	1.2337	1.36644	0.831576	0.046849	0.042945	0	0.269384	0.093699	0.13274	0.128836	0.148356	0.128836	0.163973	0.187398	0.023425	0	0	0	0	0	0	0	0	0	0	0	0	0	0	0.003904	0.027329	0.300617	0	1.33521	2.42055	1.21418	0.054658	0.737878	2.82267	0.671508	0.33185	0	0	0	0	0.039041	0.031233	0.062466	0
Pseudoalteromonas	13.356	2.86952	3.14672	0.363083	0.015616	0	0.156165	1.88569	0.972125	0.21863	0.796439	0.281096	0.476302	0.445069	0.093699	0	0.007808	0	0	0	0	0	0.011712	0	0	0.007808	0	0	0	0	0	0.167877	0	0.003904	0.035137	0.19911	0	2.19411	0.101507	0	0	0	0	0.042945	0	0.042945	0	0	0.023425
Tenacibaculum	2.49473	0.788631	1.11658	0	0	0	0.327946	0.363083	0.495823	1.59678	1.71781	0.214726	2.0887	1.18295	0.593425	0	0	0.003904	0	0.003904	0	0	0	0	0	0	0	0	0	0.007808	0.136644	0	0	0	0	0	0	0	0	0.062466	0	0	0	0	0	0.019521	0	0.003904	0
Unclassified Phyllobacteriaceae	1.16343	0.671508	0.542672	0.26548	0.355274	0.26548	1.22589	9.69782	0.745686	0.776919	1.06973	4.37261	8.7257	10.2991	4.29843	0.605138	0.214726	0.312329	0.245959	1.63192	0.128836	0.238151	0.261576	0.124932	0.823768	0.862809	0.363083	0.206918	0.121028	0.222535	0.007808	0.011712	0.011712	0.144452	0.105411	0.534864	0.070274	0	0.191302	0.48411	0.53096	0.011712	0.917467	0.031233	2.22144	0.171781	0.050753	0.124932	0.187398
Rhodococcus	0	0	0.003904	0	0	0.019521	0	0	0	0	0	0.007808	0	0	0.027329	0	0	0	0	0	0	0	0	0	0	0	0	0.011712	0	0	0	0	0	0.206918	0	0.039041	0.007808	0	0	0	0	32.2909	62.0208	43.7807	22.0739	0	0.003904	0.003904	0
Paracoccus	3.96658	1.66706	0.101507	0.027329	0	0	0.003904	0.007808	0.019521	0.257672	0.031233	0.046849	0.109315	0.203014	0.070274	0.003904	0	0.023425	0	0	0.003904	0	0	0.007808	0.023425	0	0	0	0	0.050753	0	0	0	0	0.011712	0.039041	0	0	0	0.441165	0	0	0	0.187398	0	0.144452	0.144452	0.054658	0.015616
Unclassified Rhodobacteraceae	6.19583	7.10939	20.3756	0.277192	0.253767	0.081986	5.61021	5.16124	4.23987	13.8128	12.0403	6.19193	5.58288	10.9823	3.28336	0	0.031233	0.003904	0	0.015616	9.53775	0.039041	0.21863	0	0.003904	0.070274	0.015616	0	0	0.062466	0	0	0	0	0.06637	0.140548	0	0	0.019521	0.13274	0	0	1.09315	2.52596	0	0.117123	0.031233	0.113219	0
Unclassified Saprospiraceae	9.23323	32.5798	17.264	0.081986	0.249863	0.035137	2.27219	6.0709	0.312329	23.0343	21.6522	21.1525	6.4535	2.92028	5.66487	0	0	0	0	0.003904	0	0	0	0.007808	0	0	0	0	0	0	0	0	0	0	0	0.124932	0.175685	0	0	0	0	0	0	0.050753	0	0.042945	0	0.027329	0.011712
Unclassified Flavobacteriaceae	1.84274	2.07308	1.50308	0.081986	0.085891	0	0.187398	0.675412	1.36254	5.22371	1.59678	3.6035	4.72398	7.75748	2.02233	0	0.023425	0	0	0	0	0	0.019521	0	0.042945	0	0	0	0	0.042945	0	0	0	0.046849	0	0	0	0	0.121028	0	0	0	1.46014	0.847193	0	0.035137	0.015616	0.078082	0
Unclassified Gammaproteobacteria	0.281096	0.581713	0.503631	0.093699	0.015616	0.015616	2.88904	1.27665	0.909659	6.33638	2.92028	1.31569	3.18966	2.22144	0.480206	0	0	0	0	0	0	0	0	0	0.905755	0	0.179589	0.054658	0	0	0	0	0	0	0.089795	0	0	0	0	0	0	0	0	2.20973	0	0.019521	1.07754	0	0
Unclassified Peptostreptococcaceae	0	0	0	0	0	0	0	0.003904	0	0.007808	0	0.011712	0	0.027329	0	0	0	0	0	0	0	0	0.187398	0	0	0.089795	0.023425	0	0	0	0	0	0	0	0	0	0	0	0	0	0	0	0	1.77637	0	0	0	0.511439	0.050753
Arcobacter	1.05021	0.320137	0.991645	0.148356	0.081986	0.023425	0.335754	2.55329	0.296713	0.19911	0.210822	0.737878	0.167877	0.124932	0.035137	0	0.109315	0	0	0	0	0	0.003904	10.0141	0.019521	0.054658	0	0	0	0.023425	0	0	0	0	0	2.58452	0	0	0	0	0	0	0	1.46014	0	4.36871	4.77473	3.45124	0.226439
Unclassified Alphaproteobacteria	0.101507	0	0.039041	0	0.011712	0.050753	0.003904	0.019521	0.031233	0.085891	0	0.050753	0.210822	1.00336	0.296713	0	0	0	0	0	0	0.046849	0	0	0	0.027329	0.003904	0	0	0.003904	0	0	0	0	0.074178	0	0	0	0	0	0	0	0	0.562193	0	0.042945	0.527056	0.671508	17.2718
Unclassified Flavobacteriales	0.675412	1.79199	3.59179	0	0.007808	0.019521	1.35863	11.2868	0.609042	0.878426	4.39994	0.800344	1.03069	0.667604	0.784727	0	0	0.011712	0	0	0	0	0	0.035137	0	0	0	0	0	0.011712	0	0	0	0	0	0	0	0	0	0	0	0	0	0.156165	0	0.089795	1.38596	0.015616	0
Unclassified Hyphomonadaceae	0.355274	0.023425	0.105411	0	0.023425	0.042945	0.21863	12.5166	0.609042	1.08534	1.58507	1.45233	3.19357	1.12048	2.36589	0	0	0	0	0	0	0	0	0	0	0	0	0	0	0	0	0	0	0	0	0	0	0	0	0	0	0	0	0.128836	0	0	0	0.003904	0.003904
Unclassified Mollicutes	0.050753	0.011712	0.003904	0	0	0	0	0.003904	0	0	0	0	0	0.06637	0.027329	0	2.55329	1.00726	55.3486	1.34302	0	15.2612	0	0.448973	0.023425	0.031233	2.03795	0.015616	0.027329	0.163973	0	0	0	0	0.078082	0	0	0	0	0	0	0	0	0	0	24.3422	59.7915	28.9217	0.015616
Psychrilyobacter	0	0	0	0	0	0	0	0	0	0	0	0	0	0	0	0	0	0	0	0	0	0	0	0	0	0	0.003904	0	0	0	0	0	0	0	0	0	0	0	0	0	0	0	0	0	0	0	0	0	0
Defluviitalea	0	0	0.003904	0	0	0	0	0	0.007808	0	0.007808	0	0	0.007808	0	0	0	0	0	0	0	0	0	0	0	0.050753	0.003904	0	0	0	0	0	0	0	0	0	0	0	0	0	0	0	0	0	0	0	0	0.058562	0.023425
Fusibacter	0.003904	0.031233	0	0	0	0	0.023425	0.007808	0	0	0	0.007808	0.027329	0.445069	0	0	0.003904	0	0	0	0	0.054658	0.054658	0	0	0.019521	0	0	0	0.027329	0	0	0	0	0	0	0	0	0	0	0	0	0	0	0	0.007808	0	0	0.011712
Unclassified Fusobacteriales	0.140548	0.06637	0.554384	0	0.054658	0.062466	0	5.27055	0.058562	0.089795	0.281096	0.058562	0.035137	0	0	0	0.226439	2.16678	0	0	0	0	0.050753	0.292809	0	0	0	0	0	0	0	0	0	0	0	0	0	0	0	0	0	0	0	0	0	2.68994	1.78028	0.960412	15.2963
Leadbetterella	1.03849	0.812056	0.573905	0.070274	0.031233	0	0.06637	3.38096	0.003904	1.69048	6.77754	2.17069	1.28836	0.733974	2.60795	0	0	0	0	0.007808	0	0	0	0	0	0	0	0	0	0	0	0	0	0	0	0	0	0	0	0	0	0	0	0	0	0	0	0	0
Unclassified Saprospirales	2.20973	1.0463	3.56836	0.019521	0.003904	0.015616	0.406028	0.437261	0.050753	0.776919	3.27946	2.55329	0.437261	0.078082	1.81541	0	0	0.003904	0	0	0	0	0	0	0	0	0	0	0	0	0	0	0	0	0	0	0	0	0	0	0	0	0	0	0	0	0	0.003904	0
Unclassified Rhodobacterales	31.4984	24.104	15.7531	0.054658	0.363083	0.210822	1.6085	3.57617	1.96767	5.88741	8.11275	19.5596	2.04576	6.5472	10.6348	0	0	0.011712	0	0	0	0	0.023425	0.003904	0	0.027329	0.003904	0	0	0.003904	0	0	0	0	0	0	0	0	0	0	0	0	0	0	0	0.003904	0.015616	0	0
Others	13.2584	10.3147	10.3889	0.999453	1.83884	2.35418	7.83946	12.6376	4.34528	10.7715	14.5584	9.30351	15.5071	16.5573	14.1017	0.448973	1.28836	1.56946	1.71781	4.70446	20.5669	0.476303	3.45905	0.507537	2.62747	4.8372	6.73069	2.55329	2.90076	0.983837	6.10994	8.3509	26.3918	4.60686	4.3648	4.44679	3.24432	1.77637	4.96603	9.99844	8.21426	1.92082	4.35699	27.6724	2.6587	8.55391	2.31905	8.09323	1.44062
[truncated: 26 more columns]
