# Supplementary material for: Molting Alters the Microbiome, Immune Response, and Digestive Enzyme Activity in Mud Crab (Scylla paramamosain)
Source: mSystems. 2021 Oct 12;6(5):e00917-21. doi: 10.1128/mSystems.00917-21 (PMC8510556; doi:10.1128/mSystems.00917-21)
Supplement: TABLE S1 [file msystems.00917-21-st001.xlsx]

## Sheet: Table S1
Table S1. PCR primers used in this study.
Primer name	Primer sequence (5’-3’)	Target
ALF5-qF	CTTGAAGGGACGAGGTGATGAG	RT-qPCR of SpALF5
ALF5-qR	TGACCAGCCCATTCGCTACAG	RT-qPCR of SpALF5
Crustin-qF1	CAATCAAGCACTCTACTGCTGCGG	RT-qPCR of SpCrustin
Crustin-qR2	ACACAGGCGTCATAGCAACACTTGC	RT-qPCR of SpCrustin
Rab5-qF	GCTGCTTGGGGAGTCTGCTGTG	RT-qPCR of SpRab5
Rab5-qR	CATACAGTCTGGGTCAGGAAGGC	RT-qPCR of SpRab5
LAMP-qF	CTATCGCTGTTGGATGTGCTCTGG	RT-qPCR of SpLAMP
LAMP-qR	GATTGATACGCTCCCGACCTCC	RT-qPCR of SpLAMP
proPO-qF	TGACTCGTGCTCGCTCCATT	RT-qPCR of SpproPO
proPO-qR	TCTCATTGACAAGTCCCCGC	RT-qPCR of SpproPO
CTL-B-qF	GGGACAGACGAAGTAATGGACGG	RT-qPCR of SpCTL-B
CTL-B-qR	ATTTTGGGTTGGGGAGGCACAG	RT-qPCR of SpCTL-B
β-actinF	GCGGCAGTGGTCATCTCCT	RT-qPCR of Spβ-actin
β-actinR	GCCCTTCCTCACGCTATCCT	RT-qPCR of Spβ-actin
341F	CCTAYGGGRBGCASCAG	Sequencing of microbial 16S rRNA gene
806R	GGACTACNNGGGTATCTAAT	Sequencing of microbial 16S rRNA gene
