# Supplementary material for: Molting Alters the Microbiome, Immune Response, and Digestive Enzyme Activity in Mud Crab (Scylla paramamosain)
Source: mSystems. 2021 Oct 12;6(5):e00917-21. doi: 10.1128/mSystems.00917-21 (PMC8510556; doi:10.1128/mSystems.00917-21)
Supplement: TABLE S2 [file msystems.00917-21-st002.xlsx]

## Sheet: Table S2
Table S2. Number of bacterial 16S rRNA gene sequences used in this study.
Sample ID	Description	Number of sequences	OTUs (97% cutoff)
GDs-1	Gill of double-shelled crabs	32635	454
GDs-2		33352	341
GDs-3		46530	543
G0-1	Gill of crabs at 0 day after molt	30778	90
G0-2		37814	131
G0-3		51988	95
G3-1	Gill of crabs at 3 days after molt	34640	215
G3-2		42374	361
G3-3		31891	225
G6-1	Gill of crabs at 6 days after molt	37379	347
G6-2		38255	318
G6-3		48267	355
G15-1	Gill of crabs at 15 days after molt	36638	544
G15-2		34454	495
G15-3		43044	393
SeDs-1	Subcuticular epidermis of double-shelled crabs	33085	277
SeDs-2		42135	265
SeDs-3		38514	185
Se0-1	Subcuticular epidermis of crabs at 0 day after molt	35891	74
Se0-2		42274	71
Se0-3		38297	156
Se3-1	Subcuticular epidermis of crabs at 3 days after molt	34158	100
Se3-2		43931	162
Se3-3		34301	124
Se6-1	Subcuticular epidermis of crabs at 6 days after molt	42048	128
Se6-2		40989	146
Se6-3		40472	56
Se15-1	Subcuticular epidermis of crabs at 15 days after molt	43527	164
Se15-2		41096	103
Se15-3		35346	94
MiDs-1	Midgut of double-shelled crabs	30438	148
MiDs-2		32427	99
MiDs-3		41208	138
Mi0-1	Midgut of crabs at 0 day after molt	43597	97
Mi0-2		40335	65
Mi0-3		55112	110
Mi3-1	Midgut of crabs at 3 days after molt	40446	72
Mi3-2		37033	91
Mi3-3		44439	83
Mi6-1	Midgut of crabs at 6 days after molt	30684	88
Mi6-2		39343	101
Mi6-3		36361	105
Mi15-1	Midgut of crabs at 15 days after molt	38663	84
Mi15-2		36546	50
Mi15-3		38880	82
HemoDs-1	Hemolymph of double-shelled crabs	33550	45
HemoDs-2		35810	34
HemoDs-3		37287	43
Hemo0-1	Hemolymph of crabs at 0 day after molt	44159	58
Hemo0-2		33874	45
Hemo0-3		36006	67
Hemo3-1	Hemolymph of crabs at 3 days after molt	34886	42
Hemo3-2		36645	38
Hemo3-3		30485	58
Hemo6-1	Hemolymph of crabs at 6 days after molt	37192	80
Hemo6-2		59811	56
Hemo6-3		35242	34
Hemo15-1	Hemolymph of crabs at 15 days after molt	51302	38
Hemo-15-2		45227	44
Hemo-15-3		55686	184
HDs-1	Hepatopancreas of double-shelled crabs	34688	94
HDs-2		38300	90
HDs-3		44985	40
H0-1	Hepatopancreas of crabs at 0 day after molt	47655	40
H0-2		39686	50
H0-3		58423	42
H3-1	Hepatopancreas of crabs at 3 days after molt	44171	78
H3-2		33036	62
H3-3		38248	100
H6-1	Hepatopancreas of crabs at 6 days after molt	39034	73
H6-2		28842	65
H6-3		34363	50
H15-1	Hepatopancreas of crabs at 15 days after molt	39986	50
H15-2		50739	42
H15-3		42686	102
Sw-1	Culturing seawater	43463	1014
Sw-2		37012	969
Ruditapes philippinarum	Soft tissues of R. philippinarum	44116	399
Cipangopaludina cahayensis	Soft tissues of C. cahayensis	44476	520
Sinonovacula constricta	Soft tissues of S. constricta	37291	241
